# Supplementary material for: FGFR4 Role in Epithelial-Mesenchymal Transition and Its Therapeutic Value in Colorectal Cancer
Source: PLoS One. 2013 May 16;8(5):e63695. doi: 10.1371/journal.pone.0063695 (PMC3655941; doi:10.1371/journal.pone.0063695)
Supplement: Table S1 — (XLS) [file pone.0063695.s004.xls]

## Sheet: Hoja1
Origin	Protein	Catalog Number	Clonality	Source	WB	IF
SCBT	FGFR4	SC-124	Polyclonal	Rabbit	1:1000	1:200
Hybridoma	Snail	Gift from Antonio Garcia de Herreros. IMIM Hospital del Mar, Barcelona, Spain			1:5
BD Biosciences	E Cadherin	610182	Monoclonal	Mouse	1:200	1899-12-31 01:50:00
AbCam	Vimentin	ab7783	Polyclonal	Rabbit	1:1000
	MT1-MMP	Gift from Alicia Garcia Arroyo CNIC, Madrid, Spain			1:5
SCBT	FAK	sc557	Polyclonal	Rabbit	1:2000
BD	FAK-pTyr397	611722	Monoclonal	Mouse	1:2000
AbNova	AKT	H00000207-M04	Monoclonal	Mouse	1:100
Cell Signaling	pAKT	2967	Polyclonal	Rabbit	1:1000
SCBT	ERK	sc-154	Polyclonal	Rabbit	1:1000
Cell Signaling	pERK	9101	Polyclonal	Rabbit	1:1000
R&D Systems	SRC	P12931	Polyclonal	Goat	1:1000
Cell Signaling	pSRC	2101	Polyclonal	Rabbit	1:2000
SCBT	FAK	sc557	Polyclonal	Rabbit	1:2000
BD	FAK-pTyr397	611722	Monoclonal	Mouse	1:2000
Sigma	Tubulin	T9026	Monoclonal	Mouse	1:5000
HRP-labeled secondary antibodies
Sigma	HRP anti-mouse IgG	A4416	Polyclonal	Goat	1:5000
Sigma	HRP anti-rabbit IgG	A6154	Polyclonal	Goat	1:5000
Dako C.	HRP anti-goat IgG	P0449	Polyclonal	Rabbit	1:10000
Fluorescence-labeled secondary antibodies
Sigma	AlexaFluor 488 anti-rabbit IgG	F0382	Polyclonal	Goat		1:200
Sigma	AlexaFluor 488 anti-mouse IgG	F0257	Polyclonal	Goat		1:200
Sigma	TRITC-Phalloidin	P1951		Amanita phalloides		1:800
